# Supplementary material for: Asymmetrical Methylene-Bridge Linked Fully Iodinated Azoles as Energetic Biocidal Materials with Improved Thermal Stability
Source: Int J Mol Sci. 2023 Jun 27;24(13):10711. doi: 10.3390/ijms241310711 (PMC10341448; doi:10.3390/ijms241310711)
Supplement: Supplementary file 1 [file ijms-24-10711-s001.zip]

Archive with 1 entries (1 files):
- ijms-2453076-supplementary.pdf
